# Supplementary material for: Novel Non-integrating DNA Nano-S/MAR Vectors Restore Gene Function in Isogenic Patient-Derived Pancreatic Tumor Models
Source: Mol Ther Methods Clin Dev. 2020 Apr 25;17:957–68. doi: 10.1016/j.omtm.2020.04.017 (PMC7218229; doi:10.1016/j.omtm.2020.04.017)
Supplement: Table S1. Differentially Expressed Genes in Capan-1 Luciferase versus Capan-1 Unmodified Parental Cells with a Fold Change Greater Than 2 (n = 351) [file mmc2.xlsx]

## Sheet: Sheet1
Gene	Average_Expression	log2 fold change	adj.P.Val
TCN1	9.84618	3.79719	3.50262e-11
LYPD2	9.8824	4.61571	3.446e-10
KIAA1199	8.3523	-2.3999	1.52857e-09
MUC16	9.22866	4.20526	1.52857e-09
MAOA	8.05057	-2.81463	3.08809e-09
PTGES	8.74867	2.72317	4.62274e-09
TMEM98	7.54968	-2.68133	4.62274e-09
SHISA2	8.51918	2.3582	5.4509e-09
LOC100133817	8.64378	3.27243	5.70949e-09
GABRP	8.89181	2.63206	6.41561e-09
SLC1A3	8.52252	2.595	6.41561e-09
REG4	8.65523	-4.70677	7.62332e-09
EPDR1	7.62158	-3.04183	1.10982e-08
ALCAM	9.94792	2.10984	1.26555e-08
LOC387882	9.75482	-1.50312	1.91773e-08
C20ORF114	8.56095	2.53149	1.91773e-08
CD14	8.48933	2.6774	2.09736e-08
ADH1C	7.64879	-3.56513	3.20372e-08
ANXA13	7.06189	-1.69402	3.58997e-08
KRT13	10.3938	3.80593	3.58997e-08
MAOB	7.07938	-1.64367	3.58997e-08
CDH17	7.62043	-2.29277	4.07204e-08
VTCN1	8.25683	2.63373	4.38693e-08
GPR116	8.21135	2.69048	5.44006e-08
TM4SF5	7.80701	-3.00025	5.67578e-08
SLC39A14	8.11553	-1.57692	5.87569e-08
PLAT	11.5618	1.83103	5.90178e-08
VGLL1	7.68891	2.03323	5.90178e-08
FUCA1	9.31173	1.50441	6.32809e-08
SIPA1L2	7.63092	1.83168	6.32809e-08
FAM83A	8.55935	2.44814	6.35564e-08
RARRES1	8.98864	3.21546	6.35564e-08
ADH1A	8.06028	-4.16975	6.35564e-08
LOC644760	7.52971	1.3715	7.21418e-08
KRT5	8.31343	1.88468	7.41981e-08
FAM171A1	7.73124	-1.29666	9.33279e-08
KRT6A	9.26357	2.55078	9.47208e-08
CYB5A	8.78681	-1.27207	1.3769e-07
CFB	10.3884	1.61073	1.4084e-07
CEACAM1	9.18637	1.3598	1.55126e-07
LY6D	7.39962	1.71959	1.55126e-07
KLRC2	7.06587	1.18754	1.55126e-07
ARNT2	6.92271	-1.36176	1.5763e-07
DDC	6.9149	-1.99483	1.71079e-07
BST2	10.0486	1.83949	1.71079e-07
KBTBD11	8.188	-1.65521	2.0404e-07
NMUR2	7.45795	-2.14221	2.39869e-07
RARRES2	7.73707	1.66198	2.44485e-07
COL6A1	7.50732	-1.82177	2.56968e-07
LOC643272	7.15916	-1.56091	2.72723e-07
SLC16A3	10.5786	1.77178	2.74493e-07
SIN3A	8.17642	-1.05987	2.74493e-07
ELF5	7.05504	1.31248	2.75166e-07
COX5A	11.817	-1.42866	3.0514e-07
MTHFS	9.00977	-1.58765	3.17121e-07
LY6E	11.7985	1.21774	3.38587e-07
STAT5A	8.03175	-1.12829	3.40096e-07
ARAP3	7.71137	-1.04518	3.66977e-07
MAMDC2	8.14009	1.78403	3.69511e-07
LOC645553	7.60769	2.22783	3.69511e-07
C10ORF81	7.8396	2.0287	4.03433e-07
GATS	7.79342	1.22921	4.11549e-07
SCCPDH	8.5965	1.19639	4.11549e-07
PROS1	9.75603	1.49061	4.15153e-07
RPP25	7.44174	-1.29899	5.14738e-07
NYNRIN	8.94335	1.10866	5.23402e-07
ETV4	7.72244	-1.18836	5.27592e-07
ANKRD33	9.16507	1.2236	5.40527e-07
MIA	7.82183	-2.0784	5.42507e-07
CA12	7.10996	-1.7878	5.57556e-07
LOC645638	8.09568	1.3017	6.36767e-07
UCA1	8.48696	1.30597	6.60635e-07
FGFR3	8.84523	1.76753	7.21842e-07
PYGL	10.4302	1.32887	7.60375e-07
GNA15	8.97692	1.60822	7.85399e-07
CNTNAP2	8.38266	-1.87571	7.93152e-07
ANKRD29	6.97655	-1.0949	7.94735e-07
DPY19L1	9.14087	-1.19506	7.99648e-07
NFE2L3	9.07651	-1.13455	8.02569e-07
IRF8	7.79495	-1.937	8.02569e-07
PROM2	10.2195	1.80141	8.35562e-07
ANKRD13A	8.72186	1.00037	8.75468e-07
RNASET2	11.9924	2.04332	9.27208e-07
MMP12	7.82067	2.31127	9.27208e-07
CTSE	8.39741	-2.29446	9.27208e-07
S100A9	10.8054	3.52876	9.74193e-07
CRIP2	10.3091	1.75642	9.75091e-07
CLRN3	7.64497	-2.98452	1.03207e-06
LGALS4	9.59469	-3.57982	1.04751e-06
TEAD2	8.69516	1.7107	1.04751e-06
HS.25892	8.90514	-1.17002	1.05742e-06
PTPN20	8.85964	1.48968	1.05827e-06
SPRR3	6.82914	1.02603	1.17714e-06
ALDH1A3	10.9531	1.97086	1.18981e-06
FAM3C	8.47502	1.17752	1.18981e-06
NKD2	8.04947	-1.64929	1.1926e-06
RAP1GAP	10.4199	-1.15975	1.31048e-06
VAMP5	8.84473	1.24574	1.36608e-06
EFEMP1	7.54841	1.2638	1.41425e-06
IGFBP3	9.09306	2.10914	1.41425e-06
TNFRSF1B	6.95638	-1.11583	1.42137e-06
MT1G	8.22137	-1.49198	1.48602e-06
DHRS9	7.5451	1.24205	1.8454e-06
CLDN3	9.65115	-1.10905	1.86282e-06
SLC7A7	7.82096	-2.38854	1.86884e-06
PPP1R3C	9.62516	2.00389	1.86884e-06
ATP10B	9.67492	1.21304	1.87212e-06
RXRA	9.89548	1.04413	1.97442e-06
LRIG1	8.32177	-1.21186	1.97442e-06
ODC1	9.40295	-1.03904	2.00085e-06
LOC653061	8.87251	1.47551	2.00085e-06
LOC284422	7.83588	-2.49845	2.09397e-06
PLCD3	7.29593	-1.04216	2.27668e-06
AKR1B15	7.31709	-2.26918	2.34061e-06
LOC653499	7.40073	-1.32852	2.3473e-06
HSD17B2	10.4578	-1.38019	2.42517e-06
TMEM171	7.11279	-1.1486	2.52369e-06
PHB	9.89595	-1.18849	2.68891e-06
MYO1A	7.08979	-1.73443	2.74802e-06
SYT13	7.472	-1.44568	2.74802e-06
CA2	7.47745	-2.20265	2.74802e-06
MBIP	8.65222	1.33319	2.74802e-06
LOC651524	8.56803	1.42022	2.83786e-06
HERC5	7.77561	1.50054	2.97761e-06
INHBB	7.36771	1.6508	3.13957e-06
TRNP1	8.92102	-1.43134	3.21866e-06
CEACAM6	13.4088	1.18616	3.21866e-06
ANXA1	12.0482	1.13918	3.21866e-06
MYEOV	8.88184	-1.06561	3.21924e-06
SYTL4	8.57899	1.6142	3.5623e-06
GALM	8.07066	1.02426	4.0681e-06
TACC1	9.79953	-1.02835	4.12751e-06
TMEM45A	9.28072	1.93774	4.15277e-06
CYP2S1	7.61441	-1.57235	4.15277e-06
ARHGAP4	7.00763	-1.45785	4.15277e-06
FCGBP	8.74189	2.2617	4.15277e-06
IFI27	10.097	2.61614	4.17684e-06
LIPC	7.01121	-1.16575	4.37347e-06
TESC	11.1554	-1.46856	4.43238e-06
RGS2	8.20296	1.29136	4.56778e-06
CST6	9.12382	2.47546	4.56778e-06
CFH	7.62997	1.26092	4.86014e-06
MXRA5	6.96101	1.25929	4.94216e-06
TMEM163	6.86416	-1.21484	4.98204e-06
NOS3	7.08183	-1.70574	4.98204e-06
KRT6C	7.91053	1.0111	4.99043e-06
PCOLCE2	6.96529	-1.26216	5.18613e-06
CDA	8.06797	1.16683	5.38524e-06
CARD11	8.78344	-1.26056	6.03214e-06
RARRES3	10.3588	2.32606	6.06748e-06
MX1	10.1162	1.21434	6.22528e-06
LOC100129681	9.83295	1.82825	6.46192e-06
TMEM173	8.87244	1.19984	6.58957e-06
MSN	7.53744	-1.83573	6.68252e-06
SMAD6	8.37956	-1.18063	6.71075e-06
TGFBR3	8.71864	1.06679	7.23968e-06
HMGCS2	8.0034	-3.78315	7.23968e-06
CENTA1	11.3625	-1.05886	7.46735e-06
LOC728910	7.59498	-1.31083	7.46735e-06
LGALS7B	8.15096	-1.92763	7.68842e-06
AKR1B10	8.46165	-3.38868	7.86059e-06
VIPR1	8.28422	1.13357	8.62652e-06
HSPBL2	9.62517	1.27334	8.8125e-06
EGLN3	8.45793	1.3723	8.90074e-06
HS.407903	9.15089	1.19462	8.93177e-06
NTN4	7.79303	1.32629	9.18936e-06
SLC4A11	8.70519	1.18798	9.34351e-06
PEG10	7.65887	1.12648	9.97685e-06
S100A8	9.66427	2.91552	1.00361e-05
LGALS7	7.862	-1.41018	1.0201e-05
LOC728473	6.73342	-1.05535	1.03026e-05
ABCC3	10.4441	-1.08304	1.11072e-05
ABCC4	7.65647	-1.11344	1.17775e-05
IFI16	7.75552	1.25817	1.18797e-05
MMP28	7.75279	-1.21425	1.32355e-05
EVI1	9.2875	-1.16754	1.33929e-05
C7ORF40	8.82515	-1.11693	1.35566e-05
HKDC1	8.35378	-1.31168	1.37387e-05
ETV6	9.60907	1.04799	1.37485e-05
CES2	8.61132	-1.12302	1.37485e-05
SOX4	8.52069	1.33626	1.40374e-05
ANXA8L2	8.21301	1.20765	1.453e-05
STOM	8.94302	1.06342	1.51663e-05
CREB3L2	9.48614	1.19392	1.51913e-05
DRAM1	8.65754	1.21911	1.53679e-05
SGK1	8.71878	1.60004	1.55423e-05
IFI44	8.85504	1.8642	1.56414e-05
COMMD4	8.40615	-1.09222	1.60263e-05
LGALS2	7.58472	-2.63922	1.62453e-05
TSPAN9	9.18182	1.18724	1.63475e-05
PROSC	8.52752	-1.01281	1.63475e-05
GNPDA1	9.38417	-1.13755	1.73287e-05
CAV1	10.2897	1.51502	1.79401e-05
SFTA1P	7.4222	1.07595	1.79946e-05
HEG1	7.8712	1.36994	1.819e-05
PNMA2	8.65656	-1.37613	1.82816e-05
SULT1C2	6.81572	-1.19794	1.93167e-05
FDFT1	10.3115	-1.00752	1.94896e-05
PKDCC	7.17656	-1.49009	1.98049e-05
TMEM22	7.03263	-1.10873	2.39801e-05
LOC91461	6.82429	-1.22376	2.45384e-05
NPC1L1	7.07692	-1.34525	2.5303e-05
LIMCH1	8.06041	1.17014	2.5303e-05
CTGF	9.52437	-1.22486	2.54412e-05
MGP	7.24175	1.00394	2.56165e-05
BAIAP2L2	9.25491	-1.46652	2.60591e-05
C5ORF32	10.1619	-1.48729	2.62241e-05
LOC25845	8.82343	-1.33864	2.68442e-05
LOC653879	7.4719	1.15607	2.76364e-05
ARHGEF3	8.89482	1.07946	2.98102e-05
ZFPM1	7.70553	-1.09676	3.01405e-05
KLK6	9.56247	2.31706	3.02538e-05
SERPINE2	8.99763	-1.54686	3.25615e-05
SGK	10.238	1.38366	3.26884e-05
EMILIN2	8.75056	-1.18201	3.36967e-05
PDIA2	6.76399	-1.24173	3.393e-05
DAAM1	8.99012	1.07994	3.52182e-05
RAMP1	7.91015	1.15437	3.54802e-05
ABP1	8.01001	-1.01388	3.56536e-05
AQP3	7.37002	1.06972	3.58821e-05
C1ORF192	7.06643	1.14892	3.63177e-05
PDZK1IP1	9.00867	1.13063	3.63177e-05
C9ORF169	8.82281	1.65921	3.82052e-05
LOC283392	7.95336	1.07566	3.89451e-05
LOC652846	8.45969	1.72874	4.12324e-05
INSIG1	8.89314	-1.37601	4.26599e-05
PRSS23	8.44748	1.09021	4.3023e-05
ALDH3A1	8.56245	-1.31526	4.38368e-05
COBL	9.14496	-1.12038	4.38368e-05
DMBT1	10.8175	1.55499	4.54732e-05
SQLE	9.87607	-1.07978	4.58928e-05
DEFB1	11.0743	1.27037	4.64331e-05
NPNT	6.95364	-1.24989	4.66459e-05
CTSD	9.68851	1.18173	4.67736e-05
LRG1	8.91178	1.0346	4.79496e-05
FNBP1	7.95492	1.02315	5.20747e-05
ALPPL2	7.14994	-1.24615	5.30296e-05
TCTN1	8.7655	1.40606	5.87801e-05
IFI44L	7.21824	1.41084	5.98426e-05
STAT2	9.7486	1.21426	6.10383e-05
KLHL2	7.89622	1.02515	6.23728e-05
TRIB2	8.46828	1.1739	6.40446e-05
CEACAM5	8.86885	1.68515	6.89109e-05
DDX60	7.67859	1.10093	7.11695e-05
C4BPB	7.86885	-1.24195	7.79272e-05
ADAP1	7.89729	-1.11342	7.80047e-05
BLCAP	9.80502	1.03996	8.52542e-05
TBC1D16	7.69508	-1.38178	9.25675e-05
JAM3	6.81391	-1.07487	9.35318e-05
RND3	9.17675	1.09475	9.47664e-05
IFIT1	7.84341	1.30336	9.48196e-05
F3	9.88366	1.36937	9.83118e-05
PLA2G10	9.00799	-1.01263	9.84686e-05
IRF9	9.69791	1.09716	9.89445e-05
HS.176498	7.14747	-1.30342	0.000105693
FOXJ1	7.95083	2.11606	0.000106434
TNNC1	8.42917	-1.00792	0.000107117
AMOT	7.68172	1.06744	0.00010929
LTBP2	7.82622	1.18176	0.000112949
SLC6A10P	7.42671	-1.09733	0.000118454
SGSM2	10.1277	1.19752	0.000123865
CEBPD	9.70685	1.03396	0.000134161
LEPROT	10.1758	1.05364	0.00014778
C14ORF4	10.9387	1.04697	0.000148111
CFTR	8.21602	-1.04976	0.000158452
PLSCR4	7.69472	1.02754	0.000159754
GCNT1	7.201	-1.04017	0.000161818
CLDN2	8.84801	-1.77771	0.000166946
DPYSL2	11.1146	-1.03569	0.000176024
MMP10	9.18979	2.60833	0.000181883
MT1A	11.7207	1.26232	0.000202105
ANXA10	9.93179	-1.70125	0.000230441
ANXA8	9.5973	2.22711	0.000254075
IRX3	8.40415	1.32203	0.000278814
DIO3OS	7.47116	-1.07393	0.000295385
IGFBP6	9.58084	1.03498	0.000296529
DYNC1I1	7.12939	-1.16151	0.00030237
NNMT	8.76331	2.43236	0.00030237
PADI3	7.41721	1.05148	0.000358061
ITGB2	10.8252	1.70951	0.000409809
SAMD5	6.91805	-1.19257	0.000414442
GAL	7.88542	-1.10718	0.0004481
TACSTD2	12.7416	1.25542	0.000453537
IFI6	9.98118	1.11485	0.000453697
SLC5A1	7.3388	-1.09557	0.000459047
MYB	7.79763	-1.25661	0.000465732
KRT23	8.01658	1.16444	0.000476204
TSPAN1	9.4641	1.16693	0.000500378
SIRPA	7.75746	-1.05978	0.000507492
CLIC3	10.2434	1.19053	0.000509762
ISG15	9.86895	1.88995	0.000539885
CFI	8.72193	1.22564	0.000553316
CNN3	10.1152	1.79624	0.000607202
LYZ	10.8703	-1.2829	0.000612578
CTXN1	9.11433	1.04908	0.000636286
RAB38	8.13522	1.14149	0.000654357
IFIT2	9.17322	1.1181	0.000660884
PFTK1	7.85503	1.2274	0.000683397
NOTCH3	7.75297	1.03474	0.000687097
OAF	8.37961	-1.09196	0.000692245
TMEM158	10.331	1.50272	0.000700752
LOC644844	7.23681	-1.28858	0.000759875
ARL14.00	9.14829	-1.08464	0.000766505
MT2A	11.2705	1.56255	0.000800632
PIR	7.6008	-1.17683	0.000811473
HS.481464	8.44079	-1.12494	0.000868188
MMP13	7.76263	1.01605	0.00090846
DPYSL3	9.871	-1.0965	0.00101089
MAGED1	8.99871	1.10516	0.00103671
GABARAPL1	8.00196	1.0003	0.00117823
SNURF	7.57373	1.10387	0.00129626
CRABP2	9.35031	1.19588	0.0013111
PPARG	7.70132	-1.08857	0.0013111
CHST15	9.18376	1.23814	0.00137764
IGFBP2	7.87078	-2.02046	0.00161578
CLDN1	12.6379	1.35472	0.00174294
CDH2	9.33206	1.59003	0.00186259
GPX2	11.7883	-1.26653	0.00191842
GSDMB	7.44566	-1.03098	0.00208183
RBP1	8.88641	1.46297	0.00208183
SLC16A9	7.53757	1.08902	0.00210914
ALDH1A1	10.0228	-1.21506	0.00222923
FERMT1	8.83831	-1.04379	0.0023793
CEBPA	7.94553	-1.30302	0.00241646
PTGS2	9.85905	1.02889	0.00259965
CA9	8.6159	-1.15919	0.00277624
PODXL	7.54492	-1.14665	0.00284105
STMN3	9.63726	-1.36764	0.00290037
C10ORF10	8.45549	1.06989	0.00302186
SAMD9	10.2833	1.0673	0.00303359
SNRPN	7.99384	1.34698	0.00306355
COL7A1	8.98668	1.0748	0.00310327
FAM26A	7.03578	-1.30382	0.00338087
LOC653436	7.21414	-1.1221	0.0041464
SPP1	7.20071	1.18093	0.00432363
CDH15	7.938	1.04213	0.00491156
FOXQ1	11.6272	1.14647	0.00512413
LOC100133432	10.0598	-2.13259	0.00616602
CLDN18	6.75012	-1.14101	0.00621426
CPS1	7.25456	-1.52248	0.00764776
MUC17	6.85051	-1.4725	0.00840772
CX3CL1	8.36144	1.54286	0.00891458
IGFBP7	8.58811	1.2966	0.0123938
LOC648343	11.204	1.00696	0.0156327
GSTA5	6.7115	1.13415	0.0250242
LOC643870	10.6841	1.20347	0.0266794
UBD	8.08919	-1.18067	0.0271403
HS.551832	6.7994	1.1479	0.0271653
SPINK1	10.7365	1.95858	0.0341943
ODZ4	7.49767	2.65163	0.0366307
CCL2	7.75524	-2.26816	0.0433948
TSHZ1	8.87767	1.6224	0.0492202
