# Supplementary material for: Novel Non-integrating DNA Nano-S/MAR Vectors Restore Gene Function in Isogenic Patient-Derived Pancreatic Tumor Models
Source: Mol Ther Methods Clin Dev. 2020 Apr 25;17:957–68. doi: 10.1016/j.omtm.2020.04.017 (PMC7218229; doi:10.1016/j.omtm.2020.04.017)
Supplement: Table S2. Differentially Expressed Genes in Capan-1 SMAD4 Luciferase vs Capan-1 Luciferase Cells (n = 189 Genes) [file mmc3.xlsx]

## Sheet: Sheet1
Gene	Average Expression	log2 fold change	adjusted.P.Val
MMP9	7.38189	2.71124	1.33688e-09
IGFBP3	9.09306	-5.05148	1.92771e-09
KRT6C	7.91053	2.78647	1.92771e-09
SAA2	7.58758	2.76952	3.65247e-09
COL17A1	9.54904	1.99267	5.26959e-09
MAOA	8.05057	2.65113	5.26959e-09
RPTN	7.26455	1.97649	7.10164e-09
KRT6A	9.26357	3.19094	3.0808e-08
KRT5	8.31343	2.20299	4.53865e-08
GPX3	8.23336	1.91413	5.26083e-08
DNALI1	7.379	-1.61365	7.2341e-08
SAA1	7.19941	2.09341	9.6402e-08
KRT14	7.29776	2.01918	1.36519e-07
KLK11	8.88366	-1.47877	1.39435e-07
LOC645638	8.09568	1.59795	2.76964e-07
SAA4	7.21828	1.57429	3.30182e-07
TM4SF4	8.27364	-2.51539	3.32108e-07
KRT81	7.11419	1.70736	3.44971e-07
CEACAM1	9.18637	-1.30071	5.51197e-07
SUCLG2	9.84382	-1.23127	5.51197e-07
CCL28	7.76415	1.36959	6.01382e-07
C8ORF33	9.08173	-1.04248	6.3961e-07
S100A2	8.08922	1.30087	6.3961e-07
ELF3	9.81448	-1.30473	6.61785e-07
ZNF252	8.96189	-1.13937	7.29018e-07
CXCR7	7.69841	3.22742	1.06583e-06
CMTM7	9.69662	-1.66728	1.14382e-06
OLR1	7.91581	2.63136	1.14382e-06
MMP3	7.84456	2.26342	1.14868e-06
C8ORF55	11.1038	-1.1913	1.21017e-06
SPNS2	8.38276	-1.29192	1.21017e-06
CASC1	6.78008	-1.03086	1.21017e-06
LY6E	11.7985	-1.13306	1.29506e-06
LOC650200	7.11266	2.03139	1.29506e-06
PPP1R16A	8.93152	-1.16575	1.29506e-06
TTC25	7.13806	-1.38786	1.29506e-06
TPST1	7.80953	1.03316	1.36497e-06
MMP1	9.16606	2.73287	1.57518e-06
CFP	7.22578	1.2577	1.72275e-06
CMBL	10.3749	-1.15429	1.74265e-06
MYEOV	8.88184	1.21544	2.55025e-06
C5ORF41	7.22911	-1.02468	2.69021e-06
PLTP	8.00348	-1.50263	2.96919e-06
UCA1	8.48696	-1.19337	3.08481e-06
THBS4	8.10663	2.13195	3.29211e-06
TRAK1	8.75262	-1.22549	3.34843e-06
LMTK3	9.39885	-1.15367	3.98627e-06
SPPL2A	8.82292	1.21286	4.02261e-06
GABRP	8.89181	-1.32116	4.13523e-06
S100A8	9.66427	3.54999	4.26672e-06
MMP13	7.76263	2.20055	4.36107e-06
GJB2	9.14676	2.00834	5.00897e-06
MICB	7.75668	1.15403	5.0096e-06
TNFSF10	8.6197	1.13423	6.11703e-06
LOC401817	7.30216	1.83386	6.11703e-06
MBIP	8.65222	-1.31772	6.89687e-06
AGR3	9.47393	-1.5355	7.28994e-06
C3ORF15	6.96709	-1.35899	7.52415e-06
TESC	11.1554	-1.51944	7.52415e-06
GLIPR1	7.18892	1.12735	7.84928e-06
HCP5	9.83515	1.16419	8.28847e-06
SCGB3A1	6.92882	1.85944	8.65718e-06
LOC651397	7.52516	1.76203	8.65718e-06
GLS	8.55003	1.12242	8.65718e-06
C7ORF57	6.8802	-1.19936	8.69051e-06
DGAT1	8.83274	-1.36998	8.69051e-06
COL4A5	7.74483	1.33243	8.98074e-06
C6ORF85	8.01159	1.03804	9.10708e-06
CRIP1	11.9458	-1.78578	9.26049e-06
TAGLN	7.23246	1.04578	9.79868e-06
LRIG1	8.32177	-1.07844	1.01587e-05
CDH3	8.82743	1.41204	1.01587e-05
PI3	11.6927	2.6028	1.04506e-05
ACTN1	10.385	1.14151	1.08167e-05
APOD	7.44967	1.23677	1.13379e-05
CHCHD2	12.8286	1.01614	1.25394e-05
CLEC11A	7.40317	1.05076	1.25394e-05
MXRA5	6.96101	-1.21842	1.25408e-05
LOC391019	9.79892	-1.08115	1.25408e-05
SCOC	8.35366	-1.146	1.27152e-05
SLC38A5	7.69121	-1.03746	1.345e-05
HS.554203	7.11226	1.27801	1.345e-05
IRX5	7.25074	1.06527	1.37661e-05
C1ORF192	7.06643	-1.40666	1.38975e-05
MGC102966	7.58587	1.06465	1.50745e-05
MAMDC2	8.14009	1.21486	1.59614e-05
LZTFL1	7.79323	-1.00613	1.59614e-05
THBS1	9.47491	2.71883	1.59951e-05
ICAM2	8.81718	1.15156	1.6822e-05
ANXA10	9.93179	-2.5474	1.6822e-05
PAQR8	7.93102	-1.05324	1.70005e-05
TMPRSS2	8.57168	-1.09295	1.83924e-05
C6ORF15	6.88615	1.17731	1.90266e-05
CFTR	8.21602	-1.47015	1.90266e-05
TIMP2	7.90408	1.08054	1.90266e-05
RRAD	7.18274	1.23296	1.94938e-05
MTSS1	7.74664	1.01971	2.02684e-05
PANX2	7.88109	1.25477	2.02684e-05
SERPINE1	7.18969	1.2489	2.06408e-05
CXORF57	7.1142	-1.03777	2.06408e-05
FOXJ1	7.95083	-2.78564	2.066e-05
IQGAP2	7.62573	-1.00012	2.18884e-05
CHCHD9	11.3478	1.26546	2.18884e-05
CHPT1	9.27016	-1.0408	2.2796e-05
GSTK1	10.5693	-1.02082	2.41398e-05
LOC728820	10.8193	-1.0491	2.49754e-05
FGFBP1	7.84324	1.9992	2.60348e-05
LYZ	10.8703	-2.03505	2.67431e-05
HBEGF	8.54152	1.10941	2.74608e-05
VSTM2L	7.25829	-1.03302	3.53895e-05
BAIAP2L2	9.25491	-1.47254	4.19609e-05
TUBB2A	8.63655	1.28386	4.26094e-05
C20ORF114	8.56095	1.03692	4.47787e-05
BASP1	9.85476	1.31776	4.61175e-05
TNNC1	8.42917	-1.18241	4.90487e-05
FAM149A	7.76196	-1.06669	5.69428e-05
PLAU	9.95842	1.99574	6.06701e-05
LOC649821	11.4774	-1.03255	6.06701e-05
LOC728324	9.74844	1.16985	6.06963e-05
CASP1	7.36107	1.25548	6.43326e-05
SOSTDC1	7.75621	1.03139	6.82895e-05
COL7A1	8.98668	1.9042	6.95934e-05
SERPINE2	8.99763	1.48943	6.95934e-05
C18ORF45	7.93637	1.31154	6.95934e-05
LAMA3	7.77701	1.0234	7.59464e-05
LRRC33	7.69826	1.3403	7.70336e-05
CTXN1	9.11433	-1.43532	8.6218e-05
CSK	10.0817	1.06016	8.6973e-05
LOC728910	7.59498	1.0163	8.6973e-05
FOS	9.07143	-1.56829	8.81839e-05
IL17RB	7.71886	-1.04478	9.72864e-05
RPL15	10.8633	-1.3332	0.000105247
DPYSL3	9.871	1.55311	0.000106381
COL16A1	8.03926	1.16416	0.000109311
IL20RB	8.03949	1.93778	0.000113687
NUAK1	8.22669	1.02191	0.000115847
DHRS3	9.24946	-1.51819	0.000118
LOC652002	7.45465	1.04352	0.000119128
DEFB1	11.0743	-1.19083	0.000119522
C12ORF54	7.11825	1.02142	0.000119889
GPD1L	9.33819	-1.14884	0.000123111
C10ORF81	7.8396	-1.04823	0.000123536
KRT23	8.01658	-1.44848	0.000125746
SLC16A9	7.53757	-1.66378	0.000132822
S100A9	10.8054	1.9918	0.000145609
LAMC2	8.85936	1.05447	0.000152188
CTHRC1	6.97007	1.1036	0.00017402
HS.567963	7.08814	1.01771	0.000180944
PRSS1	6.99054	1.16046	0.000191062
PADI3	7.41721	1.1936	0.000191858
TOP2B	8.88265	-1.02254	0.000215636
SFN	9.63123	1.17048	0.000248682
PNMA2	8.65656	-1.03102	0.000257624
IGFBP4	9.89009	-1.27604	0.000257624
PGC	7.48984	-1.15766	0.000284433
P4HTM	8.89397	-1.04635	0.000293431
TNC	7.39162	1.0004	0.000299251
PRSS2	9.07678	1.5284	0.000308931
COL18A1	7.48263	1.13462	0.000354086
TGFBI	9.79977	2.26194	0.000355572
TMEM45A	9.28072	1.15459	0.000355976
GJB6	7.0718	1.19053	0.000369261
LGALS7B	8.15096	1.23147	0.000370008
C7ORF63	7.60903	-1.23185	0.000412755
ME1	7.70655	1.1581	0.000434105
RARRES1	8.98864	-1.12338	0.000468609
TMEM158	10.331	-1.60105	0.000583806
C5ORF46	7.89065	1.86158	0.000587799
MMP10	9.18979	2.30514	0.00063104
WDR72	8.40947	1.40617	0.000750413
PPP1R14C	8.06967	1.13025	0.000815152
SCG5	7.57383	-1.34089	0.000815152
PPP1R15A	9.79419	-1.13768	0.00082986
ARL14.00	9.14829	-1.10528	0.000889906
FST	7.17408	1.00137	0.00092991
MIR574	7.54942	1.41846	0.00105394
S100A7	6.7154	1.08072	0.00113517
RAB38	8.13522	1.04586	0.0016348
LGALS4	9.59469	-1.44764	0.0017955
LOC100134294	8.72706	2.05783	0.00230464
BTBD16	8.03676	-1.07637	0.0025926
PIR	7.6008	1.01418	0.00305888
HBA2	9.57428	1.0946	0.00388208
M160	7.33637	1.05389	0.00484721
HPGD	8.79404	1.26719	0.00536699
APOE	11.7526	1.47525	0.00638374
MT2A	11.2705	1.1195	0.00972252
C5ORF13	8.7777	1.01373	0.0105355
TP73L	9.02421	1.0681	0.0273343
