# Supplementary material for: Novel Non-integrating DNA Nano-S/MAR Vectors Restore Gene Function in Isogenic Patient-Derived Pancreatic Tumor Models
Source: Mol Ther Methods Clin Dev. 2020 Apr 25;17:957–68. doi: 10.1016/j.omtm.2020.04.017 (PMC7218229; doi:10.1016/j.omtm.2020.04.017)
Supplement: Table S3. Differentially Expressed Genes in PACO2 GFP versus PACO2 Parental Cells with a Fold Change Greater Than 2 (n = 2) [file mmc4.xlsx]

## Sheet: Sheet 1 - GFP - WT genes, p0.05
Gene	Average Expression	log2 foldchange	adjusted P Value
IFI44L	9.578	1.317	1.86e-13
CCL20	9.742	1.091	1.64e-12
