# Supplementary material for: Novel Non-integrating DNA Nano-S/MAR Vectors Restore Gene Function in Isogenic Patient-Derived Pancreatic Tumor Models
Source: Mol Ther Methods Clin Dev. 2020 Apr 25;17:957–68. doi: 10.1016/j.omtm.2020.04.017 (PMC7218229; doi:10.1016/j.omtm.2020.04.017)
Supplement: Table S4. Differentially Expressed Genes in PACO2 GFP-SMAD4 versus PACO2 GFP Cells with a Fold Change Greater Than 2 (n = 169) [file mmc5.xlsx]

## Sheet: Sheet 1 - Smad4 - GFP genes, p0
Gene	Average Expression	log2 foldchange	adjusted P Value
MMP1	8.835	-2.727	4.22e-19
KRT13	11.23	-2.563	4.22e-19
PRSS1	8.4	2.846	6.2e-19
MMP10	8.768	-2.934	4.72e-18
KIAA0101	9.516	-2.344	6.71e-18
TK1	9.416	-1.967	2.67e-17
BMP7	8.679	-2.332	3.41e-17
FABP4	8.753	2.2	5.28e-17
KRT6A	11.922	-1.927	5.28e-17
SERPINA3	9.588	2.025	5.28e-17
GINS2	8.887	-2.075	5.28e-17
DPYSL3	10.359	-1.725	1.18e-16
KIAA1199	10.556	-1.73	1.18e-16
KRT5	10.137	-1.492	2.15e-16
PRSS23	9.252	1.907	2.63e-16
H19	11.638	-1.801	3.1e-16
CYP24A1	7.654	1.81	3.13e-16
CDC20	10.751	-1.493	3.94e-16
IL1B	8.85	1.661	4.92e-16
HLA-B	10.115	1.8	4.92e-16
ACAT2	10.025	-1.401	8.95e-16
SERPINB13	8.222	-1.745	1.07e-15
PRB2	7.421	1.72	1.59e-15
SOX21	9.421	-1.415	1.59e-15
CDC45L	8.584	-1.739	1.8e-15
TIMELESS	8.783	-1.358	1.88e-15
HCLS1	9.434	1.435	2.23e-15
MCM2	8.627	-1.79	2.23e-15
PRIM1	8.271	-1.486	2.26e-15
OLR1	7.927	1.66	2.5e-15
CD14	7.899	1.504	2.69e-15
DLGAP5	8.641	-1.413	3.24e-15
MCM4	8.323	-1.472	3.24e-15
TYMS	8.677	-1.783	4.33e-15
CDCA5	9.333	-1.362	4.37e-15
LOC100134294	7.373	1.824	4.37e-15
MCM3	10.028	-1.399	4.37e-15
MCM6	9.782	-1.516	4.37e-15
BAMBI	7.766	1.349	4.96e-15
MCM5	8.512	-1.676	5e-15
DEFB1	9.918	1.285	5.67e-15
NNMT	7.177	1.614	6.08e-15
TMEM45A	8.855	1.355	6.34e-15
CCNB2	9.37	-1.425	7.42e-15
IL33	7.037	1.249	1.11e-14
IGFBP3	12.189	1.263	1.16e-14
TOP2A	10.215	-1.307	1.44e-14
CXCL14	8.451	-1.722	1.7e-14
HBEGF	10.533	1.282	1.7e-14
C16ORF33	8.566	-1.218	1.78e-14
PRC1	10.191	-1.215	2.13e-14
STC2	9.864	1.317	2.13e-14
HLA-F	9.284	1.213	2.41e-14
IL1A	10.131	1.202	2.79e-14
NFE2	7.253	1.229	3.38e-14
C17ORF91	8.478	1.293	3.38e-14
CCDC34	8.651	-1.303	3.91e-14
NCAPG	8.406	-1.382	4.25e-14
KIF20A	8.538	-1.238	4.73e-14
NUSAP1	8.91	-1.207	4.73e-14
FEN1	9.53	-1.202	4.74e-14
ECGF1	9.913	1.247	4.74e-14
AURKB	8.466	-1.185	4.74e-14
LOC729816	8.373	-1.246	5.1e-14
BIRC5	8.46	-1.202	5.59e-14
OSCAR	6.913	1.166	5.96e-14
GDF15	11.157	1.235	6.13e-14
HLA-H	10.279	1.193	6.21e-14
MELK	8.45	-1.215	6.21e-14
CA12	8.413	-1.273	6.37e-14
SOX2	8.853	-1.191	7.75e-14
FZD4	7.822	1.123	7.92e-14
FAM83D	7.992	-1.122	9.11e-14
PTTG1	10.231	-1.201	9.42e-14
LMNB1	7.546	-1.103	1.04e-13
CDT1	7.846	-1.332	1.04e-13
RRM1	10.919	-1.169	1.29e-13
RFTN1	7.586	1.207	1.34e-13
AURKA	10.036	-1.08	1.36e-13
SPC24	8.386	-1.256	1.36e-13
LOC124220	8.391	1.274	1.36e-13
LOC728454	7.076	1.148	1.48e-13
BEX2	9.017	1.098	1.53e-13
RAD51AP1	8.429	-1.145	1.54e-13
NUDT1	8.249	-1.151	1.57e-13
CEP55	8.52	-1.317	1.57e-13
CDCA3	7.992	-1.345	1.66e-13
OIP5	7.865	-1.068	1.66e-13
UBE2C	9.413	-1.145	1.74e-13
PLAU	11.917	1.135	1.74e-13
RFC5	8.386	-1.073	1.77e-13
CTSL1	10.564	1.16	1.88e-13
FANCI	8.126	-1.129	1.89e-13
DEFB4	7.237	1.293	1.98e-13
C8ORF4	8.568	1.258	2.08e-13
HIST1H2BD	9.124	1.056	2.1e-13
C13ORF15	8.96	1.17	2.17e-13
TRIP13	8.857	-1.144	2.19e-13
FSIP1	7.493	1.165	2.32e-13
KRT15	8.894	-1.108	2.42e-13
CDC2	8.016	-1.047	2.46e-13
SPRR3	9.504	-1.127	2.65e-13
SRGN	9.087	1.072	2.65e-13
NTN4	8.378	1.083	2.65e-13
RPA3	10.531	-1.079	2.74e-13
CCNA2	8.683	-1.313	2.75e-13
HMMR	7.999	-1.062	2.88e-13
DDIT3	9.022	1.281	3.06e-13
CDKN3	8.154	-1.201	3.17e-13
LXN	10.754	1.168	3.17e-13
UHRF1	8.25	-1.402	3.64e-13
DMBT1	7.22	1.139	3.64e-13
KNTC1	8.164	-1.125	3.85e-13
ADAM8	7.514	1.247	4.61e-13
SEMA6A	7.136	1.203	4.89e-13
CLCA4	7.733	1.037	5.02e-13
SPIRE1	10.103	1.113	5.1e-13
LHX6	7.488	-1.158	5.63e-13
RFC4	8.965	-1.074	6.89e-13
GOLT1A	7.282	1.133	6.96e-13
TM6SF1	8.056	1.028	7.92e-13
CENPE	7.733	-1.015	8.36e-13
WNT3A	8.56	-1.153	9.74e-13
CCNB1	9	-1.137	9.87e-13
INHBE	8.42	1.35	9.87e-13
TIMP3	7.793	1.189	1.04e-12
CDCA7	7.509	-1.029	1.08e-12
PI3	11.16	1.017	1.1e-12
MSMB	7.5	1.209	1.1e-12
ACOX2	7.783	-1.007	1.1e-12
G0S2	7.98	1.046	1.16e-12
C6ORF173	9.452	-1.156	1.2e-12
MAP1LC3B	9.234	1.014	1.26e-12
LAMP3	8.328	1.031	1.39e-12
SPINK1	7.401	1.061	1.45e-12
HNRPA1P4	10.323	-1.221	1.46e-12
ADH7	7.456	-1.527	1.51e-12
CHEK1	7.57	-1.111	1.54e-12
CCPG1	8.313	1.031	1.7e-12
CDCA8	7.865	-1.02	1.8e-12
CENPN	8.5	-1.259	1.8e-12
PTTG3P	9.822	-1.183	1.94e-12
DUSP5	9.833	1.114	2.07e-12
DNAJB9	7.801	1.156	2.55e-12
S100A2	10.479	-1.072	2.72e-12
PROM1	6.853	1.025	2.72e-12
PTPN20	8.075	1.018	2.76e-12
DMRT2	8.083	-1.022	2.83e-12
CEBPD	10.754	1.038	2.84e-12
SEMA3C	9.091	1.299	3.05e-12
MXD1	8.616	1.072	3.08e-12
LOC100132673	11.164	-1.07	3.6e-12
TPX2	8.517	-1.047	3.96e-12
LOC286208	8.422	1.017	4.1e-12
CCNF	8.829	-1.143	4.38e-12
IFI6	11.497	1.298	4.91e-12
DRAM1	8.668	1.057	5.79e-12
KIFC1	8.374	-1.143	6.33e-12
CENPM	7.482	-1.012	6.83e-12
IRAK2	10.223	1.053	1.21e-11
FERMT2	8.035	1.024	1.73e-11
NCAPD2	8.873	-1.093	2.06e-11
HNRPA1L-2	9.306	-1.272	2.61e-11
E2F2	7.638	-1.037	4.57e-11
LOC388275	9.363	-1.245	5.05e-11
P2RX4	8.101	1.001	6.45e-11
KIF2C	8.173	-1.036	1.3e-10
ASF1B	7.952	-1.043	2.91e-10
LOC651524	7.782	1.01	1.53e-09
